# Supplementary material for: Accurate Construction of Photoactivated Localization Microscopy (PALM) Images for Quantitative Measurements
Source: PLoS One. 2012 Dec 12;7(12):e51725. doi: 10.1371/journal.pone.0051725 (PMC3520911; doi:10.1371/journal.pone.0051725)
Supplement: Table S1 — Simulation parameters for Z-ring simulations. (XLSX) [file pone.0051725.s009.xlsx]

## Sheet: S1
Z-ring simulation parameters							Observed properties			Properties at threshold pair of maximal Jaccard index *may not correspond to precise center of Jaccard index peak due to statistical fluctuations
Ninitial	%midcell	sigma (nm)	nblink	τoff	τon	τ0act	Δtrepeat	Δtmax	α	maximum Jaccard	optimal tThresh (frames)	optimal dThresh (pixel)	optimal tThresh (s)	optimal dThresh (nm)
				frames
1000	0.5	15	1	4	1	2	2.48944	68.3831	2.24641	0.883249	16	4	0.8	60
1000	0.5	22	1	4	1	6	2.58912	103.443	2.22529	0.880713	20	6	1	90
1000	0.5	15	1	6	2	6	2.08454	62.1846	3.81431	0.857233	16	4	0.8	60
1000	0.5	15	2	1	1	1	1.5719	18.6515	2.93291	0.828396	4	3	0.2	45
1000	0.5	7	2	1	1	5	1.58225	119.408	3.0264	0.97775	10	2	0.5	30
1000	0.5	15	2	2	1	4	2.24752	80.3658	2.98033	0.935754	13	4	0.65	60
1000	0.5	37	2	2	1	4	2.14583	67.487	3.16077	0.802373	10	10	0.5	150
1000	0.5	30	2	6	1	4	4.52566	76.0667	2.86777	0.712305	25	6	1.25	90
1000	0.5	15	3	4	1	20	3.75512	190.974	3.85914	0.934417	40	4	2	60
1000	0.5	15	6	1	1	1	1.83952	9.29314	6.94451	0.652459	6	3	0.3	45
1000	0.75	15	1	2	2	4	1.35894	37.7598	3.6737	0.906148	6	4	0.3	60
1000	0.75	22	1	2	2	4	1.36797	38.1	3.74414	0.835505	6	5	0.3	75
1000	0.75	15	1	4	1	6	2.54375	134.168	2.08597	0.943345	16	4	0.8	60
1000	0.75	15	1	4	3	6	1.45354	55.9607	5.11658	0.917433	13	4	0.65	60
1000	0.75	15	1	6	1	6	3.44752	160.769	2.14773	0.898981	20	4	1	60
1000	0.75	37	2	1	1	1	1.59819	9.39468	3.0591	0.490861	4	6	0.2	90
1000	0.75	15	2	1	1	5	1.51935	63.6659	2.96825	0.885794	6	4	0.3	60
1000	0.75	7	2	1	1	5	1.56812	74.2333	2.92574	0.980172	8	2	0.4	30
1000	0.75	15	2	2	1	4	2.18131	44.4404	3.02117	0.779009	13	3	0.65	45
1000	0.75	30	2	6	1	4	4.79774	51.4367	2.9856	0.527633	13	7	0.65	105
2000	0.3	15	1	4	1	6	2.51469	349.257	2.12543	0.965702	30	4	1.5	60
2000	0.3	22	1	4	1	6	2.47106	278.005	2.1322	0.925045	16	7	0.8	105
2000	0.3	7	1	6	1	6	3.17871	238.232	2.21183	0.986917	40	3	2	45
2000	0.3	15	1	6	2	6	2.08036	139.218	3.66827	0.952095	30	4	1.5	60
2000	0.3	30	1	6	2	6	2.09174	152.943	3.58818	0.910747	25	7	1.25	105
2000	0.3	15	2	1	1	1	1.58519	26.7473	3.00081	0.891434	8	4	0.4	60
2000	0.3	15	2	2	1	4	2.22377	87.2897	3.09098	0.893976	13	5	0.65	75
2000	0.3	15	6	1	1	1	1.80339	8.22144	6.63658	0.794506	8	3	0.4	45
2000	0.5	15	0.5	2	0.6	5	1.68468	1100.39	1.33945	1	10	4	0.5	60
2000	0.5	15	1	2	2	4	1.29805	63.8029	3.62619	0.896623	6	5	0.3	75
2000	0.5	15	1	4	1	6	2.40173	181.051	2.10369	0.910857	20	4	1	60
2000	0.5	22	1	4	1	6	2.22884	248.616	2.13793	0.937264	16	7	0.8	105
2000	0.5	15	1	4	3	6	1.4066	70.3074	5.17642	0.935954	13	4	0.65	60
2000	0.5	15	2	1	1	5	1.53138	93.3452	3.13221	0.918953	8	4	0.4	60
2000	0.5	15	2	4	2	5	2.27305	46.5617	5.62183	0.828399	16	4	0.8	60
2000	0.5	15	2	6	1	4	4.38523	101.719	3.04383	0.834387	25	3	1.25	45
2000	0.5	30	2	6	1	4	4.74062	69.4402	2.91519	0.67778	25	6	1.25	90
2000	0.5	15	3	4	1	20	3.90969	283.503	4.15914	0.934156	40	4	2	60
2000	0.75	15	0.5	2	0.6	5	1.52586	444.807	1.33048	0.980132	8	4	0.4	60
2000	0.75	15	1	1	3	8	1.11822	66.0612	5.17166	0.92927	6	4	0.3	60
2000	0.75	15	1	2	2	4	1.35702	42.3973	3.69072	0.87818	8	3	0.4	45
2000	0.75	15	1	4	1	2	2.36431	62.8384	2.10116	0.803563	8	4	0.4	60
2000	0.75	7	1	4	1	2	2.55568	57.5062	2.06512	0.885872	13	2	0.65	30
2000	0.75	15	1	4	1	6	2.37382	148.106	2.1506	0.901665	13	4	0.65	60
2000	0.75	22	1	4	1	6	2.34912	137.968	2.09966	0.848958	13	5	0.65	75
2000	0.75	15	1	6	1	6	3.1498	129.586	2.16129	0.860565	20	4	1	60
2000	0.75	15	2	1	1	5	1.60784	62.7199	3.01263	0.901577	8	3	0.4	45
2000	0.75	15	2	4	2	5	2.181	38.5581	5.34764	0.781422	16	3	0.8	45
5000	0.5	15	0.5	2	0.6	5	1.53017	817.253	1.27262	0.967949	10	5	0.5	75
5000	0.5	15	1	2	2	4	1.35216	90.5203	3.81021	0.948661	10	4	0.5	60
