# Supplementary material for: Accurate Construction of Photoactivated Localization Microscopy (PALM) Images for Quantitative Measurements
Source: PLoS One. 2012 Dec 12;7(12):e51725. doi: 10.1371/journal.pone.0051725 (PMC3520911; doi:10.1371/journal.pone.0051725)
Supplement: Table S2 — Simulation parameters for cluster simulations. (XLSX) [file pone.0051725.s010.xlsx]

## Sheet: S2
Cluster simulation parameters									Observed properties			Properties at threshold pair of maximal Jaccard index *may not correspond to precise center of Jaccard index peak due to statistical fluctuations
Ninitial	% clustered	N per cluster	cluster FWHM (nm)	sigma (nm)	nblink	τoff	τon	τ0act	Δtrepeat	Δtmax	α	maximum Jaccard	optimal tThresh (frames)	optimal dThresh (pixel)	optimal tThresh (s)	optimal dThresh (nm)
						frames
1000	0.3	25	30	15	1	1	3	8	1.12786	177.213	5.12778	0.991364	4	6	0.2	90
1000	0.3	25	30	15	1	2	2	4	1.40268	82.4185	3.5888	0.9397	10	4	0.5	60
1000	0.3	25	30	7	1	4	1	2	2.45205	139	2.16934	0.93072	20	2	1	30
1000	0.3	25	30	22	1	4	1	6	2.44356	281.824	2.16092	0.958633	20	7	1	105
1000	0.3	25	30	15	1	4	3	6	1.44964	99.3185	5.18851	0.986306	16	4	0.8	60
1000	0.3	25	30	15	2	1	1	1	1.55058	24.3505	3.12993	0.930995	6	4	0.3	60
1000	0.3	25	30	15	2	6	1	4	4.34178	166.123	2.96308	0.879451	25	4	1.25	60
1000	0.6	70	75	37	1	1	3	8	1.12264	57.0116	5.69965	0.956145	4	12	0.2	180
1000	0.6	70	75	15	1	4	1	6	2.41459	233.846	2.16816	0.946062	20	4	1	60
1000	0.6	70	75	15	1	6	2	6	2.33717	68.0253	3.61466	0.865723	20	4	1	60
1000	0.6	70	75	15	2	1	1	5	1.58653	80.2154	3.06119	0.918067	10	4	0.5	60
1000	0.6	70	75	7	2	1	1	5	1.56082	71.5829	3.13199	0.964186	8	2	0.4	30
1000	0.6	70	75	15	2	2	1	4	2.17816	48.0108	3.03307	0.902027	10	4	0.5	60
1000	0.6	200	105	15	1	2	2	4	1.34723	30.3163	3.73655	0.781462	6	3	0.3	45
1000	0.6	200	105	22	1	2	2	4	1.39714	30.8225	3.82702	0.709605	4	5	0.2	75
1000	0.6	200	105	15	1	4	1	2	2.22213	34.3349	2.20951	0.673203	8	3	0.4	45
1000	0.6	200	105	15	1	6	1	6	3.12678	96.0487	2.1665	0.740385	20	3	1	45
1000	0.6	200	105	7	1	6	1	6	3.16342	100.049	2.2051	0.881588	20	2	1	30
1000	0.6	200	105	15	2	1	1	5	1.59085	48.7649	3.0164	0.851094	6	4	0.3	60
1000	0.6	200	105	37	2	2	1	4	2.15673	30.095	3.10638	0.560863	6	7	0.3	105
1000	0.6	200	105	15	2	4	2	5	2.18828	19.671	5.42279	0.666429	10	3	0.5	45
1000	0.6	200	105	15	6	4	1	5	4.35724	14.9255	6.86853	0.458439	25	2	1.25	30
2000	0.5	70	30	15	1	2	2	4	1.36472	79.1335	3.70334	0.954619	10	5	0.5	75
2000	0.5	70	30	15	1	4	3	6	1.46829	169.891	5.31715	0.962918	16	5	0.8	75
2000	0.5	70	30	15	2	1	1	5	1.52066	137.333	2.98509	0.94211	6	5	0.3	75
2000	0.5	70	30	7	2	1	1	5	1.5604	156.559	3.03193	0.975381	13	3	0.65	45
2000	0.5	70	30	22	2	4	2	5	2.2028	60.0362	5.54589	0.897307	20	7	1	105
2000	0.5	70	30	15	2	6	1	4	4.50044	87.8462	3.04852	0.852152	25	4	1.25	60
2000	0.5	200	50	37	1	1	3	8	1.10562	56.7373	5.45161	0.921638	8	10	0.4	150
2000	0.5	200	50	7	1	4	1	2	2.43579	43.7098	2.15995	0.828252	13	2	0.65	30
2000	0.5	200	50	22	1	4	1	6	2.37337	128.648	2.18225	0.89783	20	6	1	90
2000	0.5	200	50	15	1	6	2	6	1.97514	92.6939	3.70424	0.868727	25	4	1.25	60
2000	0.5	200	50	15	2	1	1	5	1.53395	65.2601	3.04125	0.898831	4	4	0.2	60
2000	0.5	200	50	15	2	2	1	4	2.17304	54.3718	3.02984	0.840449	10	4	0.5	60
2000	0.5	200	50	15	2	4	2	5	2.1952	24.5861	5.58832	0.727966	16	3	0.8	45
2000	0.5	200	55	15	1	1	3	8	1.11033	122.483	5.32737	0.929513	4	4	0.2	60
2000	0.5	200	55	15	1	2	2	4	1.3471	50.2255	3.81545	0.881172	8	4	0.4	60
2000	0.5	200	55	15	1	4	1	2	2.33967	45.0388	2.10506	0.709356	6	3	0.3	45
2000	0.5	200	55	7	1	4	1	2	2.36284	50.9308	2.08152	0.810534	10	2	0.5	30
2000	0.5	200	55	22	1	4	1	6	2.37293	135.028	2.0671	0.857631	10	7	0.5	105
2000	0.5	200	55	15	1	4	3	6	1.44701	46.7158	5.47243	0.826252	8	4	0.4	60
2000	0.5	200	55	15	2	1	1	1	1.58121	11.6974	2.98988	0.61884	4	3	0.2	45
2000	0.5	200	55	15	2	6	1	4	4.49841	54.7324	3.04277	0.6059	20	3	1	45
2000	0.8	400	75	37	1	1	3	8	1.1216	88.8335	4.96218	0.892377	4	10	0.2	150
2000	0.8	400	75	15	1	4	1	6	2.41734	184.658	2.13067	0.827128	16	4	0.8	60
2000	0.8	400	75	15	1	6	2	6	2.01645	45.4321	3.86451	0.777539	10	4	0.5	60
2000	0.8	400	75	15	2	1	1	5	1.55727	40.2893	3.06383	0.864856	6	4	0.3	60
2000	0.8	400	75	7	2	1	1	5	1.55021	63.727	3.08809	0.969453	6	2	0.3	30
2000	0.8	400	75	15	2	2	1	4	2.15832	38.1721	3.02118	0.764112	10	4	0.5	60
